# Supplementary material for: The Vibrio alginolyticus T3SS effectors, Val1686 and Val1680, induce cell rounding, apoptosis and lysis of fish epithelial cells
Source: Virulence. 2018 Feb 27;9(1):318–30. doi: 10.1080/21505594.2017.1414134 (PMC5955196; doi:10.1080/21505594.2017.1414134)
Supplement: KVIR_I_141314.zip [file kvir-09-01-1414134-s001.zip]

Archive with 3 entries (2 files):
- KVIR_I_141314/
- KVIR_I_141314/2017VIRULENCE0242R1-s02.docx
- KVIR_I_141314/2017VIRULENCE0242R1-s03.docx
